# Supplementary material for: Fine Mapping and Candidate Genes Analysis for Regulatory Gene of Anthocyanin Synthesis in the Corolla, Shedding Light on Wild Potato Evolution
Source: Int J Mol Sci. 2025 Feb 25;26(5):1966. doi: 10.3390/ijms26051966 (PMC11899842; doi:10.3390/ijms26051966)
Supplement: Supplementary file 1 [file ijms-26-01966-s001.zip › Supplementary Tables S1-S4.xlsx]

## Sheet: S1
Supplementary Table S1. Genotype information of InDel markers in F1 population.
Index	Marker	Chromosome	Position (bp)	F1 individuals (P: purple flower; Y: yellow flower)
				P1551*#	P1608*#	P1724*#	P1735*#	P1562*	Y1531*	Y1624*	Y1657*	Y1669*	Y1718*	Y1821*	Y2038*	Y1561*	Y1574*	P1482	P1483	P1485	P1486	P1487	P1489	P1493	P1501	P1507	P1510	P1516	P1518	P1520	P1522	P1526	P1536	P1538	P1539	P1548	P1549	P1550	P1555	P1559	P1565	P1568	P1569	P1582	P1590	P1592	P1609	P1615	P1628
1	InDel538	chr10	53114674	-1	­0	-1	-1	-1	­0	­0	­0	­0	-1	­0	­0	­0	­0	-1	-1	-1	-1	-1	-1	-1	-1	-1	-1	-1	-1	-1	-1	-1	-1	-1	-1	-1	-1	-1	-1	-1	-1	-1	-1	-1	-1	-1	-1	-1	-1
2	InDel556	chr10	53135126	-1	­0	-1	-1	-1	­0	­0	­0	-1	-1	­0	­0	­0	­0	-1	-1	-1	-1	-1	-1	-1	-1	-1	-1	-1	-1	-1	-1	-1	-1	-1	-1	-1	-1	-1	-1	-1	-1	-1	-1	-1	-1	-1	-1	-1	-1
3	InDel570	chr10	53196239	-1	­0	-1	-1	-1	-1	­0	-1	-1	-1	-1	­0	­0	­0	-1	-1	-1	-1	-1	-1	-1	-1	-1	-1	-1	-1	-1	-1	-1	-1	-1	-1	-1	-1	-1	-1	-1	-1	-1	-1	-1	-1	-1	-1	-1	-1
4	InDel578	chr10	53214383	­0	­0	-1	-1	-1	­0	­0	­0	­0	­0	­0	­0	­0	­0	-1	-1	-1	-1	-1	-1	-1	-1	-1	-1	-1	-1	-1	-1	-1	-1	-1	-1	-1	-1	-1	-1	-1	-1	-1	-1	-1	-1	-1	-1	-1	-1
5	InDel590	chr10	53270548	-1	-1	-1	-1	-1	­0	­0	­0	­0	­0	­0	­0	­0	­0	-1	-1	-1	-1	-1	-1	-1	-1	-1	-1	-1	-1	-1	-1	-1	-1	-1	-1	-1	-1	-1	-1	-1	-1	-1	-1	-1	-1	-1	-1	-1	-1
6	InDel594	chr10	53287956	-1	-1	-1	-1	-1	-1	-1	-1	-1	­0	­0	­0	­0	­0	-1	-1	-1	-1	-1	-1	-1	-1	-1	-1	-1	-1	-1	-1	-1	-1	-1	-1	-1	-1	-1	-1	-1	-1	-1	-1	-1	-1	-1	-1	-1	-1
7	InDel601	chr10	53302221	-1	-1	-1	-1	-1	­0	­0	­0	­0	­0	­0	­0	­0	­0	-1	-1	-1	-1	-1	-1	-1	-1	-1	-1	-1	-1	-1	-1	-1	-1	-1	-1	-1	-1	-1	-1	-1	-1	-1	-1	-1	-1	-1	-1	-1	-1
8	InDel606	chr10	53316132	-1	-1	-1	-1	-1	­0	­0	­0	­0	­0	­0	­0	­0	­0	-1	-1	-1	-1	-1	-1	-1	-1	-1	-1	-1	-1	-1	-1	-1	-1	-1	-1	-1	-1	-1	-1	-1	-1	-1	-1	-1	-1	-1	-1	-1	-1
9	InDel610	chr10	53339462	-1	-1	-1	-1	-1	­0	­0	­0	­0	­0	­0	­0	­0	­0	-1	-1	-1	-1	-1	-1	-1	-1	-1	-1	-1	-1	-1	-1	-1	-1	-1	-1	-1	-1	-1	-1	-1	-1	-1	-1	-1	-1	-1	-1	-1	-1
10	InDel625	chr10	53366955	-1	-1	-1	-1	-1	­0	­0	­0	­0	­0	­0	­0	­0	­0	-1	-1	-1	-1	-1	-1	-1	-1	-1	-1	-1	-1	-1	-1	-1	-1	-1	-1	-1	-1	-1	-1	-1	-1	-1	-1	-1	-1	-1	-1	-1	-1
14	InDel650	chr10	53594067	­0	-1	­0	­0	-1	­0	­0	­0	­0	­0	­0	­0	­0	­0	-1	-1	-1	-1	-1	-1	-1	-1	-1	-1	-1	-1	-1	-1	-1	-1	-1	-1	-1	-1	-1	-1	-1	-1	-1	-1	-1	-1	-1	-1	-1	-1
15	InDel652	chr10	53850394	-1	-1	-1	-1	-1	-1	-1	-1	-1	­0	-1	-1	-1	-1	-1	-1	-1	-1	-1	-1	-1	-1	-1	-1	-1	-1	-1	-1	-1	-1	-1	-1	-1	-1	-1	-1	-1	-1	-1	-1	-1	-1	-1	-1	-1	-1
*recombinants
#Key recombinants
[truncated: 233 more columns]

## Sheet: S2
Supplementary Table S2. Genes located at the fine mapping region.
Gene ID	Chromosome	Start	End	Function description
DM8C10G20930	chr10	53216340	53222201	Centromere/kinetochore Zw10
DM8C10G20940	chr10	53222261	53224032	Centromere/kinetochore Zw10
DM8C10G20950	chr10	53229518	53241908	G-quadruplex DNA unwinding
DM8C10G20960	chr10	53245329	53245808	Respiratory-chain NADH dehydrogenase, 30 Kd subunit
DM8C10G20970	chr10	53246436	53247748	Dof zinc finger protein DOF2.4-like
DM8C10G20980	chr10	53257333	53261016	WD domain, G-beta repeat
DM8C10G20990	chr10	53285084	53286586	SLT1 protein
DM8C10G21000	chr10	53288716	53291632	Heat shock cognate 70 kDa protein
DM8C10G21010	chr10	53300650	53305778	THO complex subunit
DM8C10G21020	chr10	53313790	53316869	Short-chain dehydrogenase TIC 32, chloroplastic-like
DM8C10G21030	chr10	53321883	53323148	Belongs to the GRAS family
DM8C10G21040	chr10	53326451	53326975	Belongs to the GRAS family
DM8C10G21050	chr10	53331608	53333140	Belongs to the GRAS family
DM8C10G21060	chr10	53333968	53336255	-
DM8C10G21070	chr10	53340365	53346231	Ras-related protein
DM8C10G21080	chr10	53347086	53354103	Belongs to the TRAFAC class myosin-kinesin ATPase superfamily. Kinesin family
DM8C10G21090	chr10	53356054	53358556	Belongs to the universal ribosomal protein uL23 family
DM8C10G21100	chr10	53367231	53382114	Phosphatidylinositol 4-phosphate 5-kinase
DM8C10G21110	chr10	53382925	53384556	Rab subfamily of small GTPases
DM8C10G21120	chr10	53384808	53385801	Myb-like DNA-binding domain
DM8C10G21130	chr10	53397461	53399137	Myb-like DNA-binding domain, AN2
DM8C10G21140	chr10	53490901	53492318	Heavy-metal-associated domain
DM8C10G21150	chr10	53496753	53498347	Heavy-metal-associated domain
DM8C10G21160	chr10	53502626	53504199	Heavy-metal-associated domain
DM8C10G21170	chr10	53531110	53531478	Myb-like DNA-binding domain
DM8C10G21180	chr10	53554576	53554949	Myb-like DNA-binding domain
DM8C10G21190	chr10	53577679	53577879	-
DM8C10G21200	chr10	53585984	53587164	Myb-like DNA-binding domain

## Sheet: S3
Supplementary Table S3. Primers for qRT-PCR
Primer Name	Forward (5′-3′)	Reverse (5′-3′)
StMYB180_qPCR	GTATAATATATCACCTATGTCTTCATTGGG	TTAATTACCAGCTCTAGCAGGAACAAG
ef1α	GATGTTGTGCCAAAGGATGT	AACTTGTGGTCAATGCGAGA

## Sheet: S4
Supplementary Table S4. Phylogenetic analysis of StMYB180 homologs.
Countries	Branch	Clade	Species	Accessions	Homologs
PER	Branch Ⅰ	4	S. candolleanum	PG5003	St_PG5003_C00T011592.1,St_PG5003_C00T064341.1
PER	Branch Ⅰ	4	S. candolleanum	PG5068	St_PG5068_C10T001894.1,St_PG5068_C00T060501.1
PER	Branch Ⅰ	4	S. candolleanum	PG5062	St_PG5062_C00T007782.1,St_PG5062_C00T070038.1
PER	Branch Ⅰ	4	S. multiinterruptum	PG4060	St_PG4060_C00T012482.1,St_PG4060_C00T043875.1
PER	Branch Ⅰ	4	S. sogarandinum	PG4032	St_PG4032_C00T007772.1,St_PG4032_C00T061624.1
MEX	Branch Ⅰ	1	S. pinnatisectum	PG1013	St_PG1013_C00T052797.1
	Branch Ⅰ	Landrace	S. tuberosum Group Goniocalyx	PG6055	St_PG6055_C00T075887.1
	Branch Ⅰ	Landrace	S. tuberosum Group Goniocalyx	PG6163	St_PG6163_C00T043983.1
	Branch Ⅰ	Landrace	S. tuberosum Group Goniocalyx	A6-26	St_A6-26_C10T001965.1
	Branch Ⅰ	Landrace	S. tuberosum Group Phureja	PG6245	St_PG6245_C00T048413.1
	Branch Ⅰ	Landrace	S. tuberosum Group Phureja	PG6244	St_PG6244_C00T047849.1,St_PG6244_C00T026795.1
	Branch Ⅰ	Landrace	S. tuberosum Group Phureja	PG6246	St_PG6246_C00T043604.1
	Branch Ⅰ	Landrace	S. tuberosum Group Phureja	E86-69	St_E86-69_C00T056991.1
	Branch Ⅰ	Landrace	S. tuberosum Group Phureja	PG6225	St_PG6225_C00T069714.1
	Branch Ⅰ	Landrace	S. tuberosum Group Stenotomum	PG6059	St_PG6059_C00T016538.1
	Branch Ⅰ	Landrace	S. tuberosum Group Ajanhuiri	PG6247	St_PG6247_C00T027989.1
ARG,BOL,PER	Branch Ⅱ	4	S. boliviense	PG5076	St_PG5076_C00T021941.1
ARG,BOL,PER	Branch Ⅱ	4	S. brevicaule	PG5032	St_PG5032_C00T014658.1,St_PG5032_C00T075507.1
ARG,BOL	Branch Ⅱ	4	S. chacoense	PG4042	St_PG4042_C00T046195.1,St_PG4042_C00T047084.1
PER	Branch Ⅱ	4	S. lignicaule	PG4017	St_PG4017_C00T004707.1,St_PG4017_C00T068120.1
ARG	Branch Ⅱ	4	S. neorossii	PG6243	St_PG6243_C00T002721.1,St_PG6243_C00T062329.1
ARG	Branch Ⅱ	4	S. vernei	PG4036	St_PG4036_C00T014779.1,St_PG4036_C00T079081.1
PER	Branch Ⅱ	3	S. paucissectum	PG3022	St_PG3022_C00T040566.1
	Branch Ⅱ	Landrace	S. tuberosum Group Phureja	PG6169	St_PG6169_C00T047954.1
	Branch Ⅱ	Landrace	S. tuberosum Group Phureja	PG6245	St_PG6245_C00T049023.1
	Branch Ⅱ	Landrace	S. tuberosum Group Phureja	PG6225	St_PG6225_C00T027883.1
	Branch Ⅱ	Landrace	S. tuberosum Group Phureja	E4-63	St_E4-63_C10T002012.1
	Branch Ⅱ	Landrace	S. tuberosum Group Stenotomum	PG6029	St_PG6029_C00T030429.1
	Branch Ⅱ	Landrace	S. tuberosum Group Stenotomum	PG6090	St_PG6090_C00T048226.1
	Branch Ⅱ	Landrace	S. tuberosum Group Stenotomum	PG6002	St_PG6002_C00T083100.1
	Branch Ⅱ	Landrace	S. tuberosum Group Goniocalyx	PG6359	St_PG6359_C10T001789.1
	Branch Ⅱ	Landrace	S. tuberosum Group Goniocalyx	PG6148	St_PG6148_C00T055619.1
	Branch Ⅱ	Landrace	S. tuberosum Group Goniocalyx	PG6055	St_PG6055_C00T034818.1
PER	Branch Ⅲ	4	S. burkartii	PG3005	St_PG3005_C00T014544.1,St_PG3005_C00T061490.1
PER	Branch Ⅲ	4	S. buesii	PG4041	St_PG4041_C00T044130.1
PER	Branch Ⅲ	4	S. candolleanum	PG5018	St_PG5018_C00T034218.1
PER	Branch Ⅲ	3	S. cajamarquense	PG6242	St_PG6242_C00T014047.1
ECU,PER	Branch Ⅲ	3	S. chomatophilum	PG4005	St_PG4005_C00T008631.1,St_PG4005_C00T042234.1
PER	Branch Ⅲ	3	S. piurae	PG3023	St_PG3023_C00T065928.1,St_PG3023_C00T024902.1
GUA,HON,MEX	Branch Ⅲ	1	S. bulbocastanum	PG6241	St_PG6241_C00T004020.1,St_PG6241_C00T030974.1
MEX,USA	Branch Ⅲ	1	S. jamesii	PG1008	St_PG1008_C00T010996.1,St_PG1008_C00T069333.1
BOL,GUA,MEX,HON	Branch Ⅲ	1	S. morelliforme	PG1011	St_PG1011_C00T019227.1
AGR,BRA,URU	Branch Ⅲ		S. commersonii	PG4049	St_PG4049_C00T003070.1,St_PG4049_C00T038383.1
	Branch Ⅲ	Landrace	S. tuberosum Group Phureja	PG6169	St_PG6169_C00T003490.1
	Branch Ⅲ	Landrace	S. tuberosum Group Phureja	PG6246	St_PG6246_C00T031951.1
	Branch Ⅲ	Landrace	S. tuberosum Group Phureja	DM	DM8C10G21180.1
	Branch Ⅲ	Landrace	S. tuberosum Group Goniocalyx	PG6359	St_PG6359_C00T056926.1
	Branch Ⅲ	Landrace	S. tuberosum Group Stenotomum	PG6029	St_PG6029_C00T045664.1
	Branch Ⅲ	Landrace	S. tuberosum Group Ajanhuiri	PG6247	St_PG6247_C00T056292.1
	Branch Ⅲ		S.palustre	PG0009	St_PG0009_C00T009023.1
	Branch Ⅲ		S.etuberosum	PG0019	St_PG0019_C10T002245.1
